# Supplementary material for: Intact Dendritic Cell Pathogen-Recognition Receptor Functions Associate with Chronic Hepatitis C Treatment-Induced Viral Clearance
Source: PLoS One. 2014 Jul 17;9(7):e102605. doi: 10.1371/journal.pone.0102605 (PMC4102513; doi:10.1371/journal.pone.0102605)
Supplement: Table S1 — Primers and probes for each gene listed in this study. (XLS) [file pone.0102605.s001.xls]

## Sheet: Primers and probes
Symbol	Gene name	Ensemble ID			Amorces			Probe
IFI27	interferon alpha-inducible protein 27	ENSG00000165949			Fw	gtggccaaagtggtcagg		21
					Rv	ccaatcacaactgtagcaatcc
CD274	programmed cell death 1 ligand	ENSG00000120217			Fw	ggcatccaagatacaaactcaa		25
					Rv	cagaagttccaatgctggatta
IL10	interleukin 10	ENSG00000136634			Fw	tgggggagaacctgaagac		30
					Rv	acagggaagaaatcgatgaca
PDCD1	programmed cell death 1	ENSG00000188389			Fw	ggccaggatggttcttagact		81
					Rv	gaagctctccgatgtgttgg
CTLA4	cytotoxic T-lymphocyte-associated protein 4	ENSG000001635999			Fw	ataggcaacggaacccagat		69
					Rv	cccgaactaactgctgcaa
OASL	2'-5'-oligoadenylate synthetase-like	ENSG00000135114			Fw	attgtgcctgcctacagagc		83
					Rv	aggccttgatcaggctcac
ISG15	ISG15 ubiquitin-like modifier	ENSG00000187608			Fw	gcgaactcatctttgccagt		76
					Rv	ttcagctctgacaccgacat
RANTES	chemokine (C-C motif) ligand 5	ENSG00000161570			Fw	acaccagtggcaagtgctc		3
					Rv	acacacttggcggttctttc
CXCL10	chemokine (C-X-C motif) ligand 10	ENSG00000169245			Fw	gaaagcagttagcaaggaaaggt		34
					Rv	gacatatactccatgtagggaagtga
ISG56	interferon-induced protein with tetratricopeptide repeats 1	ENSG00000185745			Fw	agaacggctgcctaatttacag		9
					Rv	gctccagactatccttgacctg
RIG-I	DEAD (Asp-Glu-Ala-Asp) box polypeptide 58	ENSG00000107201			Fw	gaacagcagaaatctgtattctcaaa		50
					Rv	ttgttctcaacaatctgttccact
S9	ribosomal protein S9	ENSG00000170889			Fw	ctgctgacgcttgatgagaa		28
					Rv	cagcttcatcttgccctca
TIM-3	hepatitis A virus cellular receptor 2	ENSG00000135077			Fw	ggagcctccctgatataaatctaa		50
					Rv	tgctccgatgtagatgccta
IRF7	interferon regulatory factor 7	ENSG00000185507			Fw	caaggtgtacgcgctcag		24
					Rv	gcctctgcctcagtctggt
LGALS9	lectin, galactoside-binding, soluble, 9	ENSG00000168961			Fw	cacacatgcctttccagaag		38
					Rv	aagaggatcccgttcaccat
